# Supplementary material for: Effects of homeostatic constraints on associative memory storage and synaptic connectivity of cortical circuits
Source: Front Comput Neurosci. 2015 Jun 18;9:74. doi: 10.3389/fncom.2015.00074 (PMC4471370; doi:10.3389/fncom.2015.00074)
Supplement: Theoretical_Results.m. — Custom MatLab code for solving the unconstrained and l0, 1 constrained models. [file DataSheet2.ZIP]

Archive with 1 entries (1 files):
- Theoretical_Results.m
