# Supplementary material for: Effects of homeostatic constraints on associative memory storage and synaptic connectivity of cortical circuits
Source: Front Comput Neurosci. 2015 Jun 18;9:74. doi: 10.3389/fncom.2015.00074 (PMC4471370; doi:10.3389/fncom.2015.00074)
Supplement: Theoretical_Results.m. — Custom MatLab code for solving the unconstrained and l0, 1 constrained models. [file DataSheet2.ZIP › Theoretical_Results.m]

%THEORETICAL_RESULTS
% This function generates and plots the theoretical results for the biologically
% constrained perceptron model described in the manuscript entitled
% "Effects of homeostatic constraints on associative memory storage and
% synaptic connectivity of cortical circuits" by Julio Chapeton, Rohan
% Gala, and Armen Stepanyants.
%
% The model incorporates the following constraints:
% (1) perceptron threshold is constant
% (2) perceptron weights are sign-constrained
% (3) l-norm of the perceptron weights is constant; l = 0, 1, or NaN (if unconstrained)
%
% The results are based on the solution of Eqs. (14-17, 23, 24) from the 
% Supplementary Materials accompanying the paper.


function results = Theoretical_Results

%%%%%%%%%%%%%%%%%%%%%%%%%%%%%%%%%%%%%%%%%%%%%%%%%%%%%%%%%%%%
% NETWORK PARAMETERS

N_in=[50;100;600]; % list the numbers of neurons in each class, e.g. [100;200;150;50]
g_in=[-1;-1;1]; % use +1 for excitatory and -1 for inhibitory classes, e.g. [-1;1;1;-1]
f_in=[0.2;0.3;0.15]; % list firing probabilities for neurons in each class, e.g. [0.3;0.1;0.2;0.6]
f_out=0.15; % firing probability of the principal neuron, e.g. 0.15
kappa=1; % robustness parameter, e.g. 1.5
l=NaN; % specify constraint type. Use l = NaN for the unconstrained and l = 0 or 1 for the constrained cases
w=0.3; % specify constraint value, e.g. 0.3. In the l = 0 case, w is the overall connection probability. In the l = 1 case, w is the overall connection weight

%%%%%%%%%%%%%%%%%%%%%%%%%%%%%%%%%%%%%%%%%%%%%%%%%%%%%%%%%%%%
% VALIDATION OF PARAMETERS 

assert(isequal(size(N_in),size(g_in),size(f_in)),'The sizes of N_in, g_in, and f_in must be equal')
assert(all(N_in>0),'N_in must be an array of positive integers')
assert(all(abs(g_in)==1),'g_in must be an array of 1s and -1s only')
assert(all(f_in>0 & f_in<1),'f_in must be an array of elements in the (0 1) range')
assert((f_out>0 & f_out<1),'f_out must be in the (0 1) range')
assert(kappa>=0,'kappa must be non-negative')
assert(isnan(l) || l==0 || l==1,'l must equal NaN, 0, or 1')
assert((l==0 && (w>0 && w<1)) || l~=0,'When l = 0, w must be in the (0 1) range')
assert((l==1 && w>1/max(f_in(g_in>0))) || l~=1,['When l = 1, w must be greater than 1/max(f_exc), which in this case equals ', num2str(1/max(f_in(g_in>0)))])

%%%%%%%%%%%%%%%%%%%%%%%%%%%%%%%%%%%%%%%%%%%%%%%%%%%%%%%%%%%%
% THEORETICAL SOLUTION

N=sum(N_in);
N_types=length(N_in);
g=zeros(N,1);
f=zeros(N,1);
count=1;
for i=1:length(N_in)
    g(count:count+N_in(i)-1)=g_in(i);
    f(count:count+N_in(i)-1)=f_in(i);
    count=count+N_in(i);
end

Solution=true;
Robust=false;

options = optimset('Display','off','MaxIter',10000,'MaxFunEvals',10000,'TolX',10^-8,'TolFun',10^-8);

E = @(x) (1+erf(x))/2;
F = @(x) exp(-x.^2)./pi^0.5+x.*(1+erf(x));
D = @(x) x.*F(x)+E(x);

fgsq=f_in.*g_in./(f_in.*(1-f_in)).^0.5;
fsqm1=1./(f_in.*(1-f_in)).^0.5;

% x=[u+;u-;z;x]
if isnan(l)
    S = @(x) [f_out*F(x(2))-(1-f_out)*F(x(1));...
        sum(N_in./N.*fgsq.*F(-fgsq.*x(3)))-2*x(4)*(x(1)+x(2))/kappa*(f_out*E(x(2))+(1-f_out)*E(x(1)))/(f_out*F(x(2))+(1-f_out)*F(x(1)));...
        x(3)-kappa*x(4);...
        sum(N_in./N.*D(-fgsq.*x(3)))-4*x(4)^2*((f_out*E(x(2))+(1-f_out)*E(x(1)))/(f_out*F(x(2))+(1-f_out)*F(x(1))))^2];
    x0=[0.03;0;0.3;0.3];%[0.01;0.01;-0.1;0.1]
    [x,~,exitflag] = fsolve(S,x0,options);
    RemF=max(abs(S(x)));
    if (x(1)+x(2))<=0 || x(4)<=0 || exitflag~=1 || RemF>10^-6
        % Search for the fully robust solution
        % x=[u-;z]
        S = @(x) [f_out*F(x(1))-(1-f_out)*F(-x(1));...
            sum(N_in./N.*fgsq.*F(-fgsq.*x(2)))];
        x0=[0;10];
        [x,~,exitflag] = fsolve(S,x0,options);
        RemF=max(abs(S(x)));
        if exitflag~=1 || RemF>10^-6
            disp('Theoretical solution not found.')
            Solution=false;
        else
            Robust=true;
        end
    end
elseif l==0
    delx=0.001;
    y=(0:delx:100);
    b0 = @(x) real(((f_out*E(x(2))+(1-f_out)*E(x(1)))/(f_out*F(x(2))+(1-f_out)*F(x(1)))*(x(1)+x(2))/kappa*4/w*x(4)*(kappa*x(4)-x(3))).^0.5);
    I0 = @(x) sum(exp(-(ones(N_types,1)*y+b0(x)+(fgsq.*x(3))*ones(size(y))).^2),2)./pi^0.5.*delx;
    I1 = @(x) sum(exp(-(ones(N_types,1)*y+b0(x)+(fgsq.*x(3))*ones(size(y))).^2).*(ones(N_types,1)*y+b0(x)+((ones(N_types,1)*y+b0(x)).^2-(b0(x))^2).^0.5),2)./pi^0.5.*delx;
    %I2 = @(x) sum(exp(-(ones(N_types,1)*y+b0(x)+(fgsq.*x(3))*ones(size(y))).^2).*(ones(N_types,1)*y+b0(x)+((ones(N_types,1)*y+b0(x)).^2-(b0(x))^2).^0.5).^2,2)./pi^0.5.*delx;
    
    % x=[Q;q;p;x]
    b0new = @(x) real(((f_out*E((x(1)-x(2))/2)+(1-f_out)*E((x(1)+x(2))/2))/(f_out*F((x(1)-x(2))/2)+(1-f_out)*F((x(1)+x(2))/2))*x(1)/kappa*4/w*x(4)*x(3)).^0.5);
    I0new = @(x) sum(exp(-(ones(N_types,1)*y+b0new(x)+(fgsq.*(kappa*x(4)-x(3)))*ones(size(y))).^2),2)./pi^0.5.*delx;
    I1new = @(x) sum(exp(-(ones(N_types,1)*y+b0new(x)+(fgsq.*(kappa*x(4)-x(3)))*ones(size(y))).^2).*(ones(N_types,1)*y+b0new(x)+((ones(N_types,1)*y+b0new(x)).^2-(b0new(x))^2).^0.5),2)./pi^0.5.*delx;
    I2new = @(x) sum(exp(-(ones(N_types,1)*y+b0new(x)+(fgsq.*(kappa*x(4)-x(3)))*ones(size(y))).^2).*(ones(N_types,1)*y+b0new(x)+((ones(N_types,1)*y+b0new(x)).^2-(b0new(x))^2).^0.5).^2,2)./pi^0.5.*delx;
    
    Snew = @(x) [f_out*F((x(1)-x(2))/2)-(1-f_out)*F((x(1)+x(2))/2);...
        sum(N_in./N.*I0new(x))-w;...
        sum(N_in./N.*fgsq.*I1new(x))-2*x(4)*x(1)/kappa*(f_out*E((x(1)-x(2))/2)+(1-f_out)*E((x(1)+x(2))/2))/(f_out*F((x(1)-x(2))/2)+(1-f_out)*F((x(1)+x(2))/2));...
        sum(N_in./N.*I2new(x))-8*x(4)^2*((f_out*E((x(1)-x(2))/2)+(1-f_out)*E((x(1)+x(2))/2))/(f_out*F((x(1)-x(2))/2)+(1-f_out)*F((x(1)+x(2))/2)))^2];
    
    x0=[0.03;0;0.3;0.3];
    x=x0;
    exitflag=100;
    count1=1;
    while exitflag>0 && exitflag~=1 && count1<=10
        [x,~,~,exitflag] = lsqnonlin(Snew,x0,[0;-Inf;0;0],[Inf;Inf;Inf;Inf],options);
        x0=x;
        count1=count1+1;
        options = optimset('Display','off','MaxIter',10000,'MaxFunEvals',10000,'TolX',10^-8/count1,'TolFun',10^-8/count1);
    end
    RemF=max(abs(Snew(x)));
    x=[(x(1)+x(2))/2;(x(1)-x(2))/2;(kappa*x(4)-x(3));x(4)];
    if kappa*x(4)<=x(3) || (x(1)+x(2))<=0 || x(4)<=0 || exitflag~=1 || RemF>10^-6
        % Search for the fully robust solution
        %x=[z,t]
        delx=0.001;
        y=(0:delx:100);
        I00 = @(x) sum(exp(-(ones(N_types,1)*y+(fgsq.*x(1))*ones(size(y))+x(2)).^2),2)./pi^0.5.*delx;
        I11 = @(x) sum(exp(-(ones(N_types,1)*y+(fgsq.*x(1))*ones(size(y))+x(2)).^2).*(ones(N_types,1)*y+((ones(N_types,1)*y+x(2)).^2-(x(2))^2).^0.5),2)./pi^0.5.*delx;
        I22 = @(x) sum(exp(-(ones(N_types,1)*y+(fgsq.*x(1))*ones(size(y))+x(2)).^2).*(ones(N_types,1)*y+((ones(N_types,1)*y+x(2)).^2-(x(2))^2).^0.5).^2,2)./pi^0.5.*delx;
        
        S1 = @(x) [sum(N_in./N.*I00(x))-w;...
            sum(N_in./N.*fgsq.*I11(x))];
        
        x0=[0;0];
        count1=1;
        while exitflag>0 && exitflag~=1 && count1<=10
            options = optimset('Display','off','MaxIter',10000,'MaxFunEvals',10000,'TolX',10^-8/count1,'TolFun',10^-8/count1);
            [x,~,~,exitflag] = lsqnonlin(S1,x0,[-Inf;0],[Inf;Inf],options);
            x0=x;
            count1=count1+1;
        end
        %RemF=max(abs(S1(x)));
        if x(2)<0 || exitflag~=1 %|| RemF>10^-6
            disp('Theoretical solution not found.')
            Solution=false;
        else
            %u=[u+,u-]
            S2 = @(u) [f_out*F(u(2))-(1-f_out)*F(u(1));...
                2*x(2)^2*w*(f_out*E(x(2))+(1-f_out)*E(x(1)))/(f_out*F(x(2))+(1-f_out)*F(x(1)))/sum(N_in./N.*I22(x))-u(1)-u(2)];
            
            u0=[0;0];
            [u,~,~,exitflag] = lsqnonlin(S2,u0,[-Inf;-Inf],[Inf;Inf],options);
            RemF=max(abs(S2(u)));
            if (u(1)+u(2))<0 || exitflag~=1 || RemF>10^-6
                disp('Theoretical solution not found.')
                Solution=false;
            else
                Robust=true;
            end
        end
    end
elseif l==1
    % x=[u+;u-;z;x]
    S = @(x) [f_out*F(x(2))-(1-f_out)*F(x(1));...
        sum(N_in./N.*fsqm1.*F((x(3)-kappa*x(4)).*fsqm1./w-fgsq.*x(3)))-2*w*x(4)*(x(1)+x(2))/kappa*(f_out*E(x(2))+(1-f_out)*E(x(1)))/(f_out*F(x(2))+(1-f_out)*F(x(1)));...
        sum(N_in./N.*fgsq.*F((x(3)-kappa*x(4)).*fsqm1./w-fgsq.*x(3)))-2*x(4)*(x(1)+x(2))/kappa*(f_out*E(x(2))+(1-f_out)*E(x(1)))/(f_out*F(x(2))+(1-f_out)*F(x(1)));...
        sum(N_in./N.*D((x(3)-kappa*x(4)).*fsqm1./w-fgsq.*x(3)))-4*x(4)^2*((f_out*E(x(2))+(1-f_out)*E(x(1)))/(f_out*F(x(2))+(1-f_out)*F(x(1))))^2];
    
    [x,~,exitflag] = fsolve(S,[0.01;0.01;-0.1;0.1],options);
    RemF=max(abs(S(x)));
    if ((x(1)+x(2))<=0 || x(4)<=0 || exitflag~=1 || RemF>10^-6)
        disp('Theoretical solution not found.')
        Solution=false;
    end
else
    disp('l must equal NaN, 0, or 1')
    return
end

%%%%%%%%%%%%%%%%%%%%%%%%%%%%%%%%%%%%%%%%%%%%%%%%%%%%%%%%%%%%
% RESULTS
if Solution==true;
    if isnan(l)
        if Robust==false
            alpha_th=4*x(4)^2*(f_out*D(x(2))+(1-f_out)*D(x(1)))/(f_out*F(x(2))+(1-f_out)*F(x(1)))^2;
            Z=g_in.*fgsq.*x(3);
            Sigma=(f_in.*(1-f_in)).^0.5./2^0.5./((f_in.*(1-f_in)).*(f_out*E(x(2))+(1-f_out)*E(x(1)))/(f_out*F(x(2))+(1-f_out)*F(x(1))).*(x(1)+x(2))./kappa.*x(4));
            Pcon_av=sum(N_in./N.*E(-g_in.*Z));
            Pcon_th=E(-g_in.*Z);
            Jav_th=g_in.*Sigma.*F(-g_in.*Z)./2^0.5./E(-g_in.*Z);
            Delta_th=zeros(size(N_in));
            Pth = @(J) (g_in*J>=0).*exp(-((ones(size(g_in))*J)./(Sigma*ones(size(J)))./2^0.5+(Z*ones(size(J)))).^2)./(Sigma*ones(size(J)))./(2*pi)^0.5./(Pcon_th*ones(size(J)));
        else
            alpha_th=sum(N_in./N.*E(-fgsq.*x(2)))/(f_out*E(x(1))+(1-f_out)*E(-x(1)));
            Pcon_av=sum(N_in./N.*E(-fgsq.*x(2)));
            Pcon_th=E(-fgsq.*x(2));
            Jav_th=inf(size(N_in));
            Delta_th=zeros(size(N_in));
            Pth = @(J) nan(size(J));
        end
    end
    if l==0
        if Robust==false
            alpha_th=4*x(4)^2*(f_out*D(x(2))+(1-f_out)*D(x(1)))/(f_out*F(x(2))+(1-f_out)*F(x(1)))^2;
            Z=g_in.*fgsq.*x(3);
            Sigma=fsqm1./2^0.5./((f_out*E(x(2))+(1-f_out)*E(x(1)))/(f_out*F(x(2))+(1-f_out)*F(x(1))).*(x(1)+x(2))./kappa.*x(4));
            B=(kappa*x(4)-x(3)).*fsqm1./w;
            Pcon_av=sum(N_in./N.*I0(x));
            Pcon_th=I0(x);
            Jav_th=g_in.*Sigma./2^0.5.*I1(x)./I0(x);
            Delta_th=(B.*Sigma.*2^0.5).^0.5.*g_in;
            Pth = @(J) (g_in*J>=0).*(1./(Sigma*ones(size(J)))./2^0.5-(B*ones(size(J)))./(ones(size(g_in))*(J.^2))>0).*(1./(Sigma*ones(size(J)))./2^0.5-(B*ones(size(J)))./(ones(size(g_in))*(J.^2))).*exp(-((ones(size(g_in))*J)./(Sigma*ones(size(J)))./2^0.5+(Z*ones(size(J)))+(B*ones(size(J)))./(ones(size(g_in))*J)).^2)./pi^0.5./(Pcon_th*ones(size(J)));
        else
            alpha_th=1/2*sum(N_in./N.*I22(x))*(f_out*D(u(1))+(1-f_out)*D(u(2)))/(f_out*E(u(1))+(1-f_out)*E(u(2)))^2;
            Pcon_av=sum(N_in./N.*I00(x));
            Pcon_th=I00(x);
            Jav_th=inf(size(N_in));
            Delta_th=inf(size(N_in)).*g_in;
            Pth = @(J) nan(size(J));
        end
    end
    if l==1
        alpha_th=4*x(4)^2*(f_out*D(x(2))+(1-f_out)*D(x(1)))/(f_out*F(x(2))+(1-f_out)*F(x(1)))^2;
        Z=g_in.*(fgsq.*x(3)+(kappa*x(4)-x(3)).*fsqm1./w);
        Sigma=fsqm1./2^0.5./((f_out*E(x(2))+(1-f_out)*E(x(1)))/(f_out*F(x(2))+(1-f_out)*F(x(1))).*(x(1)+x(2))./kappa.*x(4));
        Pcon_av=sum(N_in./N.*E(-g_in.*Z));
        Pcon_th=E(-g_in.*Z);
        Jav_th=g_in.*Sigma.*F(-g_in.*Z)./2^0.5./E(-g_in.*Z);
        Delta_th=zeros(size(N_in));
        Pth = @(J) (g_in*J>=0).*exp(-((ones(size(g_in))*J)./(Sigma*ones(size(J)))./2^0.5+(Z*ones(size(J)))).^2)./(Sigma*ones(size(J)))./(2*pi)^0.5./(Pcon_th*ones(size(J)));
    end
    
    disp(['Critical capacity:                               ', num2str(alpha_th)])
    disp(['Connection probabilities of individual classes:  ', num2str(Pcon_th')])
    disp(['Overall connection probability:                  ', num2str(Pcon_av)])
    disp(['Average connection weights of individual classes: ', num2str(Jav_th')])
    disp(['Overall connection weight:                       ', num2str(sum(N_in./N.*Pcon_th.*abs(Jav_th)))])
    disp(['Connection weight gaps for individual classes:   ', num2str(Delta_th')])
    
    results=struct('capacity',alpha_th,'Pcons',Pcon_th,'Overall_Pcon',Pcon_av,'Average_weights',Jav_th,'Overall_weight',sum(N_in./N.*Pcon_th.*abs(Jav_th)),...
        'gaps',Delta_th);
    
    if Robust==false;
        figure, hold on
        J=(-1:0.001:1).*max(abs(Jav_th))*4;
        P=Pth(J); P(g_in*J<0)=NaN;
        plot(J,P')
        plot([0,0],get(gca,'YLim'),'k-')
        xlim([min(J),max(J)]), box on
        xlabel('Connection weight'), ylabel('Probability density')
        legend({[repmat('Class ',length(N_in),1),num2str((1:length(N_in))')]})
        title('Distribution of nonzero connection weights')
    else
        disp('Connection weights are infinite. Distribution will not be shown.')
    end
end
